# Supplementary material for: Hyperpolarized Dihydroxyacetone Is a Sensitive Probe of Hepatic Gluconeogenic State
Source: Metabolites. 2021 Jul 5;11(7):441. doi: 10.3390/metabo11070441 (PMC8307483; doi:10.3390/metabo11070441)
Supplement: Supplementary file 1 [file metabolites-11-00441-s001.zip]

Archive with 1 entries (1 files):
- metabolites-1268792-supplementary.pdf
